# Supplementary material for: New Methodology of Human Health Express Diagnostics Based on Pulse Wave Measurements and Occlusion Test
Source: J Pers Med. 2023 Feb 28;13(3):443. doi: 10.3390/jpm13030443 (PMC10052938; doi:10.3390/jpm13030443)
Supplement: Supplementary file 1 [file jpm-13-00443-s001.zip]

Archive with 1 entries (1 files):
- jpm-2043277-supplementary.pdf
